# Supplementary material for: City-scale distribution and dispersal routes of mycobiome in residences
Source: Microbiome. 2017 Oct 4;5:131. doi: 10.1186/s40168-017-0346-7 (PMC5628474; doi:10.1186/s40168-017-0346-7)
Supplement: Supplementary file 2 — Categorization information of household occupancy and surface properties. (XLSX 28 kb) [file 40168_2017_346_MOESM2_ESM.xlsx]

## Sheet: Sheet1
Additional file 2: Table S1. Categorization information of household occupancy and surface properties.
Factor	Level	Household code name/Surface type	Sample type	Sample size
Household occupancy	High	MOS, QB, STW, TK, TY, TMA, TMB, WTS, WKS	Air	36
	Low	ADMA, ADMB, FT, FH, HFC, HHA, HHB, KT, SW, TH	Air	40
Household occupancy	High	MOS, QB, STW, TK, TY, TMA, TMB, WTS, WKS	Surface	72
	Low	ADMA, ADMB, FT, FH, HFC, HHA, HHB, KT, SW, TH	Surface	80
Human touch frequency	High	Bed Headboard, Blanket, Remote Control, Shower Curtain, Toilet Flush Button	Surface	95
	Low	Fridge Door Seal, Kitchen Ventilator, TV Screen	Surface	57
Deposition potential for aerosol and dust	High	Blanket, Kitchen Ventilator, TV Screen	Surface	57
	Low	Bed Headboard, Fridge Door Seal, Remote Control, Shower Curtain, Toilet Flush Button	Surface	95
