# Supplementary material for: City-scale distribution and dispersal routes of mycobiome in residences
Source: Microbiome. 2017 Oct 4;5:131. doi: 10.1186/s40168-017-0346-7 (PMC5628474; doi:10.1186/s40168-017-0346-7)
Supplement: Supplementary file 3 — Studies included in the source tracking analysis of indoor and outdoor air. (XLSX 29 kb) [file 40168_2017_346_MOESM3_ESM.xlsx]

## Sheet: Sheet1
Additional file 3: Table S2. Studies included in the source tracking analysis of indoor and outdoor air
Study name	No. of samples included in SourceTracker	Target region	PCR primers	Sequencing platform	DNA extraction method	Avg. sequence length of forward read (bp)	Sampling method	Location	Sampling sites	SourceTracker assignment	Reference	Data source
HK residence	76	ITS1	18Sfw-5.8Srv	Illumina MiSeq	MoBio PowerSoil DNA Isolation Kit	171	Air pump	HK, China	Rooms in residences: living room, bedroom, kitchen and toilet.	Sink		This study
Beijing outdoor air	30	ITS1	ITS5-ITS2	Illumina MiSeq	MoBio PowerSoil DNA Isolation Kit	279	Air pump	Beijing, China	Roof top of a building of a research insititute	Source	[52]	NCBI SRA database (SRP068265)
California residence	30	ITS1	ITS1F-ITS2	Illumina MiSeq	MoBio PowerSoil DNA Isolation Kit	250	Settle plate	Berkeley, California, USA	Outside of an university building	Source	[21]	NCBI SRA database (SRP049464)
