# Supplementary material for: City-scale distribution and dispersal routes of mycobiome in residences
Source: Microbiome. 2017 Oct 4;5:131. doi: 10.1186/s40168-017-0346-7 (PMC5628474; doi:10.1186/s40168-017-0346-7)
Supplement: Supplementary file 7 — The indicator species detected in each sample type. (XLSX 41 kb) [file 40168_2017_346_MOESM7_ESM.xlsx]

## Sheet: Sheet1
Additional file 7: Table S3. The indicator species detected in each sample type.
OTU	Indicator value	Sample type	Genus	Species
OTU_600	0.853897	Air	Paecilomyces	Paecilomyces lilacinus
OTU_8	0.585592	Air	Cladosporium
OTU_1867	0.544069	Air	Cladosporium
OTU_99	0.847873	Skin	Penicillium
OTU_3	0.749446	Skin
OTU_63	0.729677	Skin	Aspergillus	Aspergillus niger
OTU_1	0.637855	Skin	Malassezia
OTU_5	0.63503	Skin	Pichia
OTU_45	0.618891	Skin	Penicillium
OTU_11	0.591329	Skin
OTU_1799	0.563319	Skin	Malassezia
OTU_7	0.55434	Skin	Malassezia
OTU_242	0.546595	Skin	Malassezia
OTU_21	0.513941	Skin
The deepest possible taxonomic rank of each OTU is indicated.
a Only indiator species with taxonomy classificiation at the genus level are shown.
The table is sorted by indicator type.
