# Supplementary material for: City-scale distribution and dispersal routes of mycobiome in residences
Source: Microbiome. 2017 Oct 4;5:131. doi: 10.1186/s40168-017-0346-7 (PMC5628474; doi:10.1186/s40168-017-0346-7)
Supplement: Supplementary file 8 — Factors affecting the alpha-diversity of the indoor mycobiome. (XLSX 38 kb) [file 40168_2017_346_MOESM8_ESM.xlsx]

## Sheet: Sheet1
Additional file 8: Table S4. Factors affecting the alpha-diversity of the indoor mycobiome.
Factor	Metric	Air	Skin	Surface	All
Area	Chao1		**	*
	OTUs		***	*
	Shannon		***	*
	Simpson		***	0.1073
Deposition	Chao1			0.1651
	OTUs			0.146
	Shannon			0.9387
	Simpson			0.8988
Household	Chao1	**	*	0.08083
	OTUs	**	*	0.1522
	Shannon	***	*	0.194
	Simpson	***	*	0.1643
Humidity	Chao1	**
	OTUs	**
	Shannon	*
	Simpson	0.1764
Individual	Chao1		***
	OTUs		***
	Shannon		***
	Simpson		***
Occupancy	Chao1	0.9958		0.0788
	OTUs	0.9316		0.1049
	Shannon	0.8417		**
	Simpson	0.9988		*
Room	Chao1	*		*
	OTUs	*		*
	Shannon	0.5425		**
	Simpson	0.2782		**
Temperature	Chao1	0.9613
	OTUs	0.9162
	Shannon	0.6822
	Simpson	0.601
Touch	Chao1			0.7727
	OTUs			0.9165
	Shannon			0.7672
	Simpson			0.991
Type	Chao1				***
	OTUs				***
	Shannon				***
	Simpson				***
Ventilation	Chao1	0.5999
	OTUs	0.8153
	Shannon	0.7727
	Simpson	0.9857
Significant difference was determined by ANOVA test.
*0.01 < p < 0.05; **0.001 < p < 0.01; *** p < 0.001.
Exact p-values are provided for insignificant cases.
