# Supplementary material for: City-scale distribution and dispersal routes of mycobiome in residences
Source: Microbiome. 2017 Oct 4;5:131. doi: 10.1186/s40168-017-0346-7 (PMC5628474; doi:10.1186/s40168-017-0346-7)
Supplement: Supplementary file 9 — Binary Jaccard-based PERMANOVA test on factors affecting the indoor mycobiome. (XLSX 35 kb) [file 40168_2017_346_MOESM9_ESM.xlsx]

## Sheet: PERMANOVA
Additional file 9: Table S5. Binary Jaccard-based PERMANOVA test on factors affecting the indoor mycobiome.
Factor	Air	Skin	Surface	All
Area		p = 0.001, t = 1.287	p = 0.001, t = 1.631
Deposition			p = 0.013, t = 1.421
Household	p = 0.001, t = 1.335	p = 0.001, t = 2.593	p = 0.001, t = 1.634
Individual		p = 0.001, t = 2.198
Occupancy	p = 0.094, t = 1.232		p = 0.002, t = 1.632
Room	p = 0.009, t = 1.270		p = 0.001, t = 1.886
Touch			p = 0.001, t = 2.893
Type				p = 0.001, t = 10.676
Ventilation	p = 0.070, t = 1.251
