# Supplementary material for: City-scale distribution and dispersal routes of mycobiome in residences
Source: Microbiome. 2017 Oct 4;5:131. doi: 10.1186/s40168-017-0346-7 (PMC5628474; doi:10.1186/s40168-017-0346-7)
Supplement: Supplementary file 10 — The cross-domain alpha-diversity comparison between bacteria and fungi in each type of samples. (XLSX 34 kb) [file 40168_2017_346_MOESM10_ESM.xlsx]

## Sheet: Sheet1
Additional file 10: Table S6. The cross-domain alpha-diversity comparison between bacteria and fungi in each type of samples.
Sample type	Alpha-diversity metrics	Spearman's rho	p-value
Air	Chao1	-0.024	0.849
	OTUs	0.146	0.252
Skin	Chao1	0.289	< 0.001
	OTUs	0.29	< 0.001
Surface	Chao1	0.301	< 0.001
	OTUs	0.162	0.06
Exact p-values are provided for insignificant cases.
