# Supplementary material for: City-scale distribution and dispersal routes of mycobiome in residences
Source: Microbiome. 2017 Oct 4;5:131. doi: 10.1186/s40168-017-0346-7 (PMC5628474; doi:10.1186/s40168-017-0346-7)
Supplement: Supplementary file 11 — The cross-domain beta-diversity comparison between bacteria and fungi in each type of samples. (XLSX 34 kb) [file 40168_2017_346_MOESM11_ESM.xlsx]

## Sheet: Sheet1
Additional file 11: Table S7. The cross-domain beta-diversity comparison between bacteria and fungi in each type of samples.
Sample type	Beta-diversity metrics	Spearman's rho	p-value	Effect-size r
Air	Bray-Curtis	0.149	< 0.001	0.063
	Binary Jaccard	0.229	< 0.001	0.046
Skin	Bray-Curtis	0.315	< 0.001	0.291
	Binary Jaccard	0.237	< 0.001	0.601
Surface	Bray-Curtis	0.171	< 0.001	0.014
	Binary Jaccard	0.204	< 0.001	0.0496
