# Supplementary material for: City-scale distribution and dispersal routes of mycobiome in residences
Source: Microbiome. 2017 Oct 4;5:131. doi: 10.1186/s40168-017-0346-7 (PMC5628474; doi:10.1186/s40168-017-0346-7)
Supplement: Supplementary file 15 — The contributor OTUs detected exclusively on skin or surfaces. (XLSX 35 kb) [file 40168_2017_346_MOESM15_ESM.xlsx]

## Sheet: Sheet1
Additional file 15: Table S8. The contributor OTUs detected exclusively on skin or surfaces.
Skin (unique source for surface community)	Surface (unique source for skin community)
Genus: Malassezia (OTU_1165)	Species: Penicillium spinulosum(OTU_134)
Species: Candida parapsilosis(OTU_2452)	Genus: Aspergillus (OTU_146)
Genus: Cladosporium (OTU_2609)	Genus: Cladosporium (OTU_1812)
Genus: Malassezia (OTU_2779)	Genus: Malassezia (OTU_2222)
Genus: Malassezia (OTU_2949)	Genus: Malassezia (OTU_2961)
Genus: Malassezia (OTU_3006)	Genus: Malassezia (OTU_3125)
Genus: Cladosporium (OTU_3329)	Kingdom: Fungi (OTU_3420)
Genus: Malassezia (OTU_3854)	Genus: Malassezia (OTU_3537)
Phylum: Basidiomycota (OTU_3856)	Kingdom: Fungi (OTU_3715)
Species: Paecilomyces lilacinus(OTU_600)	Phylum: Basidiomycota (OTU_41)
	Phylum: Basidiomycota (OTU_4122)
	Species: Aspergillus niger(OTU_63)
	Genus: Penicillium (OTU_99)
For each OTU, the binomial is given if the OTU was taxonomically classified to species level,
otherwise the deepest rank to which it was classified is given.
